# Supplementary material for: A novel imaging method (FIM-ID) reveals that myofibrillogenesis plays a major role in the mechanically induced growth of skeletal muscle
Source: eLife. 2024 Mar 11;12:RP92674. doi: 10.7554/eLife.92674 (PMC10928493; doi:10.7554/eLife.92674)
Supplement: Source code 1. [file elife-92674-code1.zip]

Archive with 8 entries (7 files):
- CellProfiler Supplemental Files/~$ll Profiler Supplemental.docx
- CellProfiler Supplemental Files/CellProfiler Pipeline User Instructions.pdf
- CellProfiler Supplemental Files/Example Images/
- CellProfiler Supplemental Files/Example Images/Ch0_6144x6144_Image.tif
- CellProfiler Supplemental Files/Example Images/Ch0_Isolated_Fiber.tif
- CellProfiler Supplemental Files/Example Images/Ch0_ROI_of_Isolated_Fiber.tif
- CellProfiler Supplemental Files/Intermyofibrillar Area.cpproj
- CellProfiler Supplemental Files/Myofibril CSA Analysis.cpproj
